# Supplementary material for: Worsening suicidal ideation and prolonged adverse event following psilocybin administration in a clinical setting: case report and thematic analysis of one participant's experience
Source: BJPsych Open. 2024 Dec 10;10(6):e229. doi: 10.1192/bjo.2024.768 (PMC11698204; doi:10.1192/bjo.2024.768)
Supplement: Wahba et al. supplementary material 1 — Wahba et al. supplementary material [file S2056472424007683sup001.xlsx]

## Sheet: Expectations
Theme	Sub-theme	Quote
Expectations	General	As I have been assured is totally normal, when the time for the trial’s end drew closer I was very anxious and upset.
		When they brought the food for us to share it was tasteless and felt like fabric in my mouth. I couldn’t take more than a bite. I was bitterly disappointed by this as one of the videos on the Compass website had a previous participant explaining how during his experience the fruit he ate tasted like the most amazing food ever and I had been looking forward to potentially experiencing that too.
		I understood the effects of psilocybin to be like fresh-fallen snow over old footprints that one could tread new paths on. I concluded that for me it was more revealing than resetting. It wasn’t a snowfall that filled in some bad paths, it was a hurricane that blew away the topsoil to reveal the rotting detritus underneath. It gave me an honest and top-down view of my mental state.
	Lack of understanding of psychedelic eperience	I also hope my experience can be used as a tool to set expectations and educate others. I knew about “bad trips” and such but generally didn’t understand what they entailed and certainly had no concept of how to prepare for, prevent or mitigate one. Obviously everyone is different and I’m sure no two participants had the same experience, but I was totally blindsided by mine.
		Clearer understanding and/or familiarity of psychedelic encounters would have undoubtedly helped, not just during, but especially after a difficult experience.
	Information provided beforehand	Much of the information available through Compass was framed towards the positive effects of psilocybin, with some mention of possible side-effects. Potential worsening of symptoms was not explicitly linked to the drug itself and I think, with my limited understanding, I interpreted the few mentions of it as more of a warning of “if it doesn’t end up working you might feel worse because of that” …
		I do remember a list of side-effects listing something like “worsening mental health” under rare, with a note in brackets saying, “this wasn’t seen in similar studies”. I appreciate this is all largely due to my misunderstanding, but going into the dosing I did have a realistic expectation that things might not get better, and I could come out of this having received the 1mg dose and be more or l…
		I also want to add that the team themselves were great and answered every question I did have clearly and understandably, and I didn’t have any significant doubts going into day 0. It’s only a pity that the biggest gap in people’s knowledge is usually how big the gap is (if they even know it exists) and I’m not different. They could only answer the questions I knew of to ask and could only give m…

## Sheet: Experiences
Theme	Sub-theme	Sub-sub theme	Quote
Trip	Symbolic experience within trip		Eventually the journey led too a blue, forest clearing with a dark, swirling portal into pitch black. A flock of birds I had accumulated throughout the experience alighted around the portal and watched me, expectantly.
			Within the portal was an eldritch realm with huge broken chunks of an Escher-esque city floating around. It was as though some cataclysm had destroyed not just the physical constructions and terrain, but also the fabric of reality. I floated about for a while until I caught sight of a silhouetted, fox-like figure flitting through the wreckage. I remember having an Ah-ha! moment when I saw it and …
			So, I started chasing it. Of course, it gleefully eluded me, but as it did it grew larger, and I knew I needed to do the same to keep up. Eventually we grew so big that we ended up bigger than the world. It was a small marble in a queue of other marbles that got bigger in one direction and smaller in the other. I caught a glimpse of the silhouette jumping into another world and, making a mental n…
			This continued for a time, all the while growing larger and larger, jumping from world to world. I wasn’t really paying attention to the details of these worlds: I was focused on tracking down the elusive silhouette and in my effort I had also lost track of my original world. (Talk about losing your marbles!) It didn’t matter, I reasoned. I doubted I’d need to get back anyway as the most importan…
			I took stock of the situation, making a futile effort to find my starting point. I saw that each world I had passed through was like a multiverse version of my life, differing from the previous in minute ways that accumulated with repetition. They no longer resembled separate marbles strung together like beads on an invisible thread. They had become iterations of a Fibonacci fractal – a spiral wi…
			To move within the pattern was either to tumble rapidly down the spiral or to become larger and struggle into the next division and so on. The only option to remain still was to dip into the world contained within the step. Becoming “larger” now didn’t require just willing myself (meta)physically bigger as it had previously. It involved a great effort in concentration and breaking through the vei…
			I decided I was determined to escape the pattern. I reasoned if I could just become big enough to see the whole thing, that would be enough: there would be a final barrier to breakthrough and it would be contained, and I would be free. I began the arduous climb, not sparing a glance for any of the worlds I passed. Up and up. Up and up. Up. Up. Up. Gravity was tenfold, all of physics was against m…
			Then, laboriously, I drew back and saw the Pattern. It looked more like the Mandelbrot set now, perpetually churning and roiling within itself constantly but never changing shape. A huge eye opened in the middle and looked around, echoed by a multitude of smaller eyes refracting into its depth, horrified to be beheld.
			I think I shook my head with each pass too, though I’m not really sure why. It didn’t feel voluntary, but also not completely out of control, like a spasm. My head – specifically my forehead – seemed to be a converging point for my misery. Every time I would try to relax, the waves would build up and I would slowly become hunched up around and clutching at my head.
			I knew what lay in that portal wouldn’t be as enjoyable and I hesitated to enter. There was no exit from the clearing, and all the birds were waiting for me to either enter the portal or else remain with them in the clearing and wait out the rest of the experience.
	Emotions and feelings experienced during experience		With a sinking feeling in my stomach, I knew I’d been tricked. The silhouette was nothing more than an anglerfish’s lure, designed to lead and trap me in the pattern. And the pattern was evil.
			It was everything I could do just to be the same size as it and see it all. I was petrified of the next step. I was witnessing the image of reality. I was about to be larger than the universe. I wasn’t even sure there was anything possible beyond that. What if I ceased existing? And it felt blasphemous, because surely this is what God sees? To be larger than that - would I be God?
			With the same dizzying feeling the moment one perceives the secret of an optical illusion or a trick of perspective, the universe was merely the smallest iteration of an even larger pattern. There was nothing but the pattern. No escape. Even the most vast and momentous of things was just an insignificance to the pattern.
			A great, inky smoke began to billow out of my mouth. It felt viscous, like soot, and was toxic and painful to emotionally vomit up, but what a relief I felt! I didn’t know when it would end – if it would end, or if it would keep going until it took all of me with it – but it was everything I had ever bottled up or locked away; every bit I had cut off when I was just a bit too big or loud for some…
			God do I wish I could have gotten that cloud out though. Instead, I went back to just trying to survive the experience. I think the critical voice was a bit shaken too because it was doing its best to be the voice of reason: “It’s ok. At the end of the day, this is just a drug. It won’t last forever. You just need to hang on until it wears off. You’re in good hands. Just hang on.” So, I did.
			Meanwhile the critical track was helpfully filling me in on where I’d gone wrong and explaining the meaning of the pattern’s shape to me: “You see how it starts out nice and big and round and then eventually spirals in, down to nothing? It’s a representation of your life and everything you do. It starts out well, with lots of beauty and promise, and then tailspins into ruin. Hey, even this experi…
			Although I recognised deep down it was probably futile, I set about trying to find a way out of the pattern
			My thoughts were a refractory spiral of their own: layer upon layer of thought, perceiving me, perceiving themselves perceiving me, perceiving themselves perceiving themselves perceiving me, and so on with the occasional “You’re ugly” thrown in.
			I lost hope and lost myself in the spiral.
			Eventually the therapists took pity on me and encouraged me to try coming out of the experience. I remember one of the first things I said was “I should have known.” Then I said “I need help. I can’t go on like this alone.”
			I’m more than thankful it happened in a safe environment with a professional and caring team to support me.
			With a sinking feeling in my stomach, I knew I’d been tricked. The silhouette was nothing more than an anglerfish’s lure, designed to lead and trap me in the pattern. And the pattern was evil.
Experiences during dosing	Communication issues		It would work for a short time and then the critical voice would break in again and I would remember that even moments of calm were just part of the pattern and its evil. I remember struggling to explain that to the therapist: that I couldn’t just find a part of the pattern that was calm or happy, because I would always know that in the rest of it, things were miserable.
			I remember being afraid to reach out for help from the therapist because I had no idea how to explain what was going on for one, but also I was ashamed I had managed to mess up so badly.
			I know the therapist didn’t mean it this way at all. I have no idea how I actually was, and I can only imagine they were trying to comfort someone who seemed in distress. Perhaps I was hyperventilating - I have no recollection of my physical self then. Whatever the case I don’t blame them for interceding, and it would upset me greatly if they thought I felt that they had done anything wrong.
			felt like my head was going to explode with it all, and I couldn’t even explain what was happening out loud.
			I think I expressed that I felt I had done it all wrong and I remember her saying, kindly and amused, “but you’ve just been on this bed all day! You’ve not done anything to get wrong.” It was quite frustrating to me though because I felt, whichever way things were meant to go, I knew it wasn’t meant to go like this. I distinctly remember the critical voice saying, “You can’t even get things wrong…
			And certainly, the therapist’s response of “sometimes in life, the music does go sad” told me I hadn’t been clear at all, and I gave up trying to be.
			It was a bothersome fly buzzing in my ear and for the most part I was able to swat it away or ignore it and at least for the first portion of the experience it didn’t interfere detrimentally. I did attempt to bring it to the therapist’s attention at one point during a lull in the music but wasn’t able to explain it properly, and then the music started up again and I had to interrupt myself. I thi…
	Music		I can’t remember which came first, but I began to have an aversion to the music itself and the critical voice had a lot to say about it: “This is all because of the music. It’s clearly designed to instigate manufactured emotional responses from participants. You just can’t help but follow the story over the emotion. You’re too easily influenced by the music.”
			I felt like I was in a storm being buffeted by the waves of music and unable to orientate myself because all I could hear was music and all I could think was a loop of “The music is controlling you. The music is evil.” I thought if I could just have a break from the music I could gather my thoughts, catch my mental breath.
			Don’t think I’ve forgotten about my old friend, the music. At one point a track was playing that built up to an angelic choir. Mr. Critical informed me “this is the bit where they want you to think spiritually. Go on, try it.” So, I reached out to God. I remembered the gospel reading from the previous day, of the angels rescuing St. Peter from his prison cell. I begged God to forgive me from my e…
			At some point I started to experience some sensory overload as I began to find I couldn’t tolerate the headphones anymore.
	Physical effects	Crying	I don’t remember exactly what I said but I remember crying about it to the therapist because it felt so incredibly painful, having a brain as noisy and full and hurtful as that
			I started to sob. I’ve never cried like that before in my life and I doubt I ever will again.
			It was as though every cell in my body was crying, screaming.
			Even though my mind and body did eventually “meet in the middle” I was very emotional and was basically nonstop crying (which made for a couple of awkward taxi rides to and from the hotel).
		Nausea	I remember taking note of the intricacies of the pattern, how I felt sick whenever we passed through a veil and the pattern of passing through several in quick succession and having a more protracted distance between them. Now I know that was just my brain interpreting the nausea I was having from the drug.
			It involved a great effort in concentration and breaking through the veil of the next step which would cause me to feel physically nauseous.
		General	Every time I closed my eyes, even to blink, I saw the pattern. I realised that I couldn’t feel my body. I knew on some level that I had pins and needles in my foot, but when I touched my leg it just felt like a foreign object with no sensation
			Even though my mind and body did eventually “meet in the middle”
			Although I felt physically awful, I appreciated the brief respite from experiencing the pattern.
			Sensation began to return slowly and in sections. I remember the strange tingling I could feel on the border of where the numb parts met the feeling parts. My head was a-drone with a swarm of bees and my chest was filled with red hot coals.
			I think I shook my head with each pass too, though I’m not really sure why. It didn’t feel voluntary, but also not completely out of control, like a spasm. My head – specifically my forehead – seemed to be a converging point for my misery. Every time I would try to relax, the waves would build up and I would slowly become hunched up around and clutching at my head.
			I remember knowing my body was in discomfort, but not really being able to feel it. I held my breath for a while out of curiosity, because it didn’t feel like I needed to breathe. I didn’t feel the usual intolerable, stinging lungs or building pressure – only a gentle warmth in my chest. I wondered if someone would get worried but then I got bored when nothing felt like it was happening, and I st…
			Sensation began to return slowly and in sections. I remember the strange tingling I could feel on the border of where the numb parts met the feeling parts. My head was a-drone with a swarm of bees and my chest was filled with red hot coals. I commented that it felt like I had a box over my head and chest and those were the only parts it was safe to feel, to which the therapist replied, “but those…
	Interaction with therapist		I also wanted to take the eye mask off, and I think I was allowed for a while, but was advised it was better to keep them on, so I di
			It felt as though my mind was on a dimension multiple planes away from my body. When the therapist asked me to rate my anxiety on a scale of one to ten, I paused and said, “I think I’m at, like, a three, but my body is at ten.” They suggested we wait for a while to see if it could meet in the middle somewhere.
			Eventually I was urged to go back in and, summoning all my bravery, I did.
			They asked me to do some breathing exercises to calm down and regain control. And I did.
			I remember trying to do the breathing exercises with the therapist, to picture my safe space. It would work for a short time and then the critical voice would break in again and I would remember that even moments of calm were just part of the pattern and its evil
			I laughed because even now I couldn’t just experience something without there being an almost literal cctv camera of self-critical thought rising above it. So, I was sobbing at the top of my lungs and now I was laughing too. I think it must have seemed like I was hysterical – although maybe that’s what hysteria is – and at that moment the therapist intervened. They asked me to do some breathing e…
			I eventually did, and she helped me regain control of my breathing a few times and to get some of my anxiety under control.
			Eventually the therapists took pity on me and encouraged me to try coming out of the experience.
	Initial effect		At first, I didn’t really feel much except for some gentle tingling. It was a struggle to stay relaxed while I waited for the dose to kick in and to keep my thoughts from racing down the usual catastrophising paths.
			After taking the dose I leafed through a book about space while blethering on about space facts for about fifteen minutes until I was gently encouraged to put the special eye mask and headphones on.
	Fear		After I saw the hallway a few times my comfort zone expanded slightly to the ward, and I was able to leave the room to complete the questionnaires and tests required of me (my apologies to whoever it was that had to make sense of and quantify my responses!). I was reluctant to leave the ward for my hotel but ultimately knew I wasn’t allowed to stay where I felt safe.
			It felt as though my mind was on a dimension multiple planes away from my body. When the therapist asked me to rate my anxiety on a scale of one to ten, I paused and said, “I think I’m at, like, a three, but my body is at ten.” They suggested we wait for a while to see if it could meet in the middle somewhere.
			It felt so unfair that this lump of white and grey matter in my skull that I couldn’t control had caused me to have such a horrible time, not just in the experience, but in my life. And then it had the audacity to blame me for it?
	Other		God do I wish I could have gotten that cloud out though. Instead, I went back to just trying to survive the experience. I think the critical voice was a bit shaken too because it was doing its best to be the voice of reason: “It’s ok. At the end of the day, this is just a drug. It won’t last forever. You just need to hang on until it wears off. You’re in good hands. Just hang on.” So, I did.
			I just wanted it to stop.
			As much as I found it daunting, I recalled the advice of the therapist: to be open to the paths the experience showed me; to open any doors it provided.

## Sheet: Context
Theme		Quote
Preliminary state of mind		I was also in my final year of my second attempt at university and struggling to manage the pressures and stresses that brings too. Suffice it to say my mental health was not ideal.
		Constant negative thoughts, low level suicidal ideation, occasional self-harm, and perhaps worst of all very pervasive executive dysfunction.
		While I have struggled with self-esteem and generally poor mental health for almost as long as I can remembe
		I also expressed that I had no desire to take this for the “magic mushroom” effect. While I’ve always been curious and non-judgmental about the subject, I had never taken anything more potent than my prescribed antidepressants and certainly never anything psychoactive. Nor had I ever really had a desire to.
Aftercare	Experience with HCP outside of trial	Regrettably, due to a miscommunication we ended up disagreeing over aspects of my mental health and this took up much of the appointment time. In the end, perhaps due to some stigma surrounding psychedelic research (although I admit that’s just speculation on my part based on offhand comments made about drug seeking), they were very reluctant to prescribe any of the recommendations either, mainta…
		While I know this is a problem with psychiatry as a whole, more general knowledge among clinicians of psychedelic research would be fantastic. Since the trial ended I’ve been met with wariness at best to, at worst, derision from physicians I’ve been to for treatment. This is something that will take it’s time happening, as with all novel and controversial things, but It’s still a wish of mine.
		The appointment with my local psychiatrist did cause a small setback in my recovery however, as I felt I had squandered an opportunity provided by the trial team and it briefly caused me to lose trust in my local health providers.
	Experiences with trial team	I am also very grateful for their patience with the numerous times I reached out to discuss random anxieties and thoughts I had, and for providing additional integration sessions when I requested them.
		The last few visits with the trial were originally intended to be remote, I am very grateful for the opportunity to attend in person, as the place and the team made me feel safe and calm and I needed that.
		Thinking of what activities and mindfulness practice I could do felt like pretending, like trying to salvage tatters of benefit from my massive failure. Although they tried I never really did manage to fully internalise their assurance I hadn’t done anything wrong. It’s always just felt like consolation.
		Given my anxiety at the time I was keen to stay as close to the team’s suggestions as possible, so I agreed to start Quetiapine.
		The team had felt like a life vest during one of the worst times in my life and I didn’t want to say goodbye, especially when it felt like things weren’t really over
		Despite this the team did a great job of setting up my first steps to ongoing treatment so I left with, if not a bounce in my step, then at least confidence there was a path.
Movement in room during trip		I remember being aware of people coming and going from the room occasionally and of talking. I had a small range of paranoid thoughts each time, from somethings wrong, you’re having a seizure, you’re going to die to how do I know who’s coming and going?
		Anyone could be here. Thankfully I had enough presence of mind to handle these thoughts as I reminded myself that the therapists had mentioned that they would occasionally come and go for various reasons, and that, while I was sure nothing was wrong, if it was I was in a hospital and there was a doctor I trusted next door and that helped me feel safe.
Music during dosing		I can’t remember which came first, but I began to have an aversion to the music itself and the critical voice had a lot to say about it: “This is all because of the music. It’s clearly designed to instigate manufactured emotional responses from participants. You just can’t help but follow the story over the emotion. You’re too easily influenced by the music.”
		I felt like I was in a storm being buffeted by the waves of music and unable to orientate myself because all I could hear was music and all I could think was a loop of “The music is controlling you. The music is evil.” I thought if I could just have a break from the music I could gather my thoughts, catch my mental breath.
		Don’t think I’ve forgotten about my old friend, the music. At one point a track was playing that built up to an angelic choir. Mr. Critical informed me “this is the bit where they want you to think spiritually. Go on, try it.” So, I reached out to God. I remembered the gospel reading from the previous day, of the angels rescuing St. Peter from his prison cell. I begged God to forgive me from my e…
		The music was very calm and contemplative, and I could tell it was not going to return to the jubilant and animated mood it had been up until then.
		I felt like I was in a storm being buffeted by the waves of music and unable to orientate myself because all I could hear was music and all I could think was a loop of “The music is controlling you. The music is evil.” I thought if I could just have a break from the music I could gather my thoughts, catch my mental breath.
		Don’t think I’ve forgotten about my old friend, the music. At one point a track was playing that built up to an angelic choir. Mr. Critical informed me “this is the bit where they want you to think spiritually. Go on, try it.” So, I reached out to God. I remembered the gospel reading from the previous day, of the angels rescuing St. Peter from his prison cell. I begged God to forgive me from my e…
		The music was very calm and contemplative, and I could tell it was not going to return to the jubilant and animated mood it had been up until then.
		This was not allowed and the most that could be done was to allow me to have the headphones on with no music; the music would still play softly from the external speaker.

## Sheet: Outcomes
Theme	Sub-theme	Quote
Waking up		Eventually the therapists took pity on me and encouraged me to try coming out of the experience. I remember one of the first things I said was “I should have known.” Then I said “I need help. I can’t go on like this alone.”
		I visualised it to one of the doctors as a Tupperware I kept putting unwanted food into and shoving to the back of the fridge, pretending it wasn’t going bad and covered in mould. The psilocybin ripped the lid off and shoved it under my nose and said, “smell that.” So, while it was extremely unpleasant, it was ultimately needed and important that I finally acknowledged I couldn’t live like that a…
		The mask I wore from day to day in order to hide from everyone how unwell I was inside was blown to smithereens. I realised that it had not been an armour to protect a vulnerable core, or even just a façade to conceal myself from others. It was a brutal cage that I had been slowly wasting away inside of.
		By the time of the experience, I felt like the empty husk of a long dead insect. I was reminded of Tracy Chapman’s Remember the Tinman: “If you can tear down your walls (…) don’t forget that you defend an empty space.”
		I remember having an Ah-ha! moment when I saw it and thinking this is the thing responsible for everything. If I catch it I can finally find out why it’s doing this and what it wants.
		This need for comfort motivated me to make lots of changes in the aftermath of the dose. It felt as though a part of me had been woken up from a coma I hadn’t even realised they’d fallen into when I left Uni the first time, and they were horrified how different their life was to what they had wanted. While I’m still now working to reconcile that part of myself with the parts of me that had to sur…
		Some negative effects lingered for a while too. I was highly unused to actually experiencing negative emotions, rather than just rationally computing them, and found it very difficult to manage.
		While I know they generally go hand in hand, I didn’t feel as much in the way of depression as I did anxiety: I was doing things, where before I had no motivation; I wasn’t numb anymore even if that meant I cried more in a few months than I had my entire life (sometimes, now that my mask has regenerated a bit, I look back and actually miss that time of how close I was to my emotions)
		things felt real for the first time in so long I can’t even remember, not just a haze that often felt like a simulation.
		One benefit of the trial experience and subsequent therapy which massively helped was that bird’s eye view it gave me. At one point during our disagreement the psychiatrist tried to dismiss symptoms I was describing as anxiety. Before the trial, as detached from my emotions and their effects on me as I was, I would have been forced to admit they could be right, purely because I couldn’t confirm o…
		The more things change, the more they stay the same. I’m sure the part of my consciousness that woke up to screaming and a black cloud pouring out their mouth after ten years of unconsciousness probably thinks something like that. Here we are again, back home after a difficult time at university, feeling like our desired career path is off-limits because of our mental health. And I guess they’re …
		Nonetheless it’s been hard to look back and see that I do still struggle with a lot that overwhelmed me immediately following the experience, even if it is a lot more manageable now. I’m not sure if the feelings are less intense, or if, in the time between the trial ending and starting therapy, the only option I knew how to do to stay safe was to keep them locked up and utilise a crude mask. I’m …
		Life was beginning to feel like a cold shower – somewhat unpleasant, but invigorating – enlivening.
		I echo what I have said previously here and reiterate that I don’t actually think it made anything worse – only revealed the extent of the issue. That being said, I certainly felt worse, and in the initial days after it I was completely at a loss as to why.
		For instance, I no longer think of my mental illness as a parasite or shrapnel in my brain. Now it is a part of my mind that has been repressed and acting to be heard without the privilege of access to the ability to speak. I
Possibility of happiness		During the early part of the experience, before the pattern, there was lots of themes and imagery from my childhood that left me with a feeling of goodness I haven’t felt since I was seven. Life is currently about trying to find even just a drop of that feeling again and using it to regrow myself. I’m exploring some old hobbies and interests that inspire it.
		As for the pattern, I still experience it in ways big and small. It’s challenging not to feel hopeless when I’m in the tail end and happiness feels impossible; it’s also hard to keep perspective when I’m in the warm rounded end and to not take them for granted, or even waste them feeling anxious about an inevitable spiral.
Pain		How I could feel everything still screaming inside me. I can’t help but cringe over it now, but I remember saying to one of the trial doctors when I spoke to them later, “we don’t let dogs live in this much pain” (I can still hear their eyeroll over the phone). But at that moment it was just pure emotional pain, and I only wanted it to stop.
		I don’t remember exactly what I said but I remember crying about it to the therapist because it felt so incredibly painful, having a brain as noisy and full and hurtful as that.
Intrusive thoughts		The intrusive thoughts and their accompanying action have also improved in some ways. They are not as frequent and certainly not as violent. When they occur a small shake of the head is often all that is required. Sometimes, for stronger ones when I’m around people, I have to make a small sound, like a high-pitched hum at the back of my throat, with or without a headshake. This is usually just a …
		The intrusive thoughts also felt more overwhelming, and I had to hit my head or vigorously shake my head to manage them. They made it very hard to deal with being in quiet contemplation, especially in public and I had to stop going to church for a while because of it.
Inability to listen to music/read		Speaking of music, I found I couldn’t really listen to it much, especially melancholic or instrumental pieces.
		In addition, I couldn’t watch or read any fiction. It made me realise that one of my main coping mechanisms was escapism: disappearing from difficult emotions and situations into imagination, whether someone else’s or my own.
Scrambling for comfort		While this has all been a very helpful insight in the long term, at the time it was quite distressing as, being in a foreign land with no map or compass, I felt I was scrambling for comfort and unable to find it anywhere.
Direct impact on life		I could only think and plan as far ahead as a week, finally learning to make use of my phone calendar to remember longer term appointments for me;
		I quit my part-time job in retail and got a job that was challenging and interesting to me
		I joined a gym and was able to attend regularly for the first time in my life;
		previously a bit of a hoarder, I gutted my belongings and decided I would only surround myself with things that brought me joy or were immediately useful to me - no guilt about unwanted gifts or “but you might need that someday!”
		I was even able to manage small amounts of mindfulness meditation, something I had always found extremely challenging and often even distressing (I hypothesise that, by being forced to live in the present, I was practicing a kind of macro mindfulness that made micro mindfulness a piece of cake).
		I couldn’t tolerate being alone for any amount of time
		had to give up driving for a while because I wasn’t able to concentrate or deal with some of the thoughts I had while doing so.
		I kept up the gym consistently for a record time in my life (nearly a whole year!) and after an unintentional, slightly protracted break, due to many factors, I started back recently and am enjoying it still. In addition I recently began using a bike to commute to work which has been a fun change for me.
		I don’t believe it’s changed my faith drastically, though it has always been far from traditional anyway. It has changed my participation with the community however, as I’ve found I’m quite prone to sensory overload in the main church and get easily overwhelmed with the social expectations. While it’s been steadily improving, it’s been much easier for me to sit in the side chapel during the servi…
		I struggle to form habits and in combination with poor self-esteem usually meant my health and appearance were low priorities. No one talks about the unglamourous sides of mental illness. While none of it should be romanticised, no one writes angsty songs or poems about how long they haven’t changed their sheets or brushed their teeth. I’ve definitely been guilty of neglecting both and more, as w…
Not depressed		Everything was terrifying and I was overthinking about my overthinking, but I wasn’t depressed.
Grieving		If anything, I was grieving.
Strategy to tackle puzzle		It’s probably a puzzle I will be putting together until I die, but whereas before I was struggling with countless pieces that had no context with no idea what I was even trying to put together, the trial experience gave me a glimpse of the picture on the front of the box. That glimpse has already helped me make sense of huge chunks of the puzzle, both at the time and since, and has enabled me to …
Beneficial intervention		I’ll finish now with a small but, for me, imperative marker of why I believe, despite how awful I found the experience and the time following, it was ultimately a beneficial and therapeutic intervention.
Not a non-responder		I was also quite frustrated when the results were published as, although I didn’t have confirmation until I was approached for this, I suspected I had been counted as a non-responder. The rigidity of quantitative data is really not the best toolset to analyse the value of the experience I had, not just on the day with the drug, and not even the following months, but even how it still affects me n…
		I don’t want my experience to be used as a warning against the use of psilocybin therapeutically. But I also don’t want it to be brushed aside as a fluke, or as a non-responder (Oh boy, did I respond). If there’s space between “cautionary tale” and “statistical outlier” I’d like to make some room for my experience.
Appreciation for trial participation		I sometimes wonder if I’m a masochist or suffering some kind of psilocybin-Stockholm syndrome, because I’ve never regreted participating in the trial and if I could go back in time I would do it again.
		I couldn’t look anyone in the eye because they would see how unhappy I was, and they were trying to do something nice for me and I wasn’t able to show them how much I appreciated it. I hope they know now.
Jumbled memory of experience		I’m afraid I don’t really remember much of the blow by blow of this time and although I can recall the details of some events, the exact order of their happening from here on is a bit jumbled in my mind so although I have presented them here as best I can, please take my account in that regard with a pinch of salt.
Anxiety		I was more or less unable to eat anything without being or feeling sick for the next few days and then was so anxious I had very low appetite thereafter. I did little more than lie on the sofa and cry.
		Thinking about any positivity in the future felt like I was just escaping again to a fantasy, and I was unable to do so without inducing an anxiety attack. Of course, the future according to my anxiety was very short indeed
		I believe, to begin with, it was a combination of just general anxiety related nausea as well as being afraid of vomiting.
		Unfortunately, the part of me that woke up from the coma was also the part of me that struggled with disordered eating – particularly restricting – and this was triggered by the anxiety-driven anorexia and also by multiple people in my personal life complimenting me on my weight loss, telling me how proud they were and several making a fuss over it. This only served to compound my anxiety as now …
		It’s not easy living in the present: feeling stuck back in time when everyone around you seems to be racing ahead to bright futures and contentment. I won’t pretend it doesn’t cause me anxiety still if I think about it and to fight the feeling that I’ve given up on my dreams.
		As for the pattern, I still experience it in ways big and small. It’s challenging not to feel hopeless when I’m in the tail end and happiness feels impossible; it’s also hard to keep perspective when I’m in the warm rounded end and to not take them for granted, or even waste them feeling anxious about an inevitable spiral.
Suidcidality		found myself contemplating suicide again, as well as causing some very minor self-harm. No doubt it was just many smaller instances of “loss” being amplified by my as-of-yet untamed anxiety
		Now that I knew that was the truth, I was cursed. To try to think differently was to pretend and to live a pitiful lie. But to accept it was a pain that could only be cured by suicide. It was so antithetical to my conscious outlook on life.
		I felt as though I had discovered a sick truth of life: That no matter how hard you try to climb to better things, you will never succeed; and if you don’t work, thing will spiral into deeper and darker depression. The only way out is death.
		The pattern swirled in my head non-stop. As did thoughts of the train tracks near my house. It’s since been fenced off more securely as a couple of dogs were killed on it, but at that time it was relatively easy to get to. I don’t really remember many coherent thoughts so I can’t tell you the exact reasoning that compelled me to go and stand on the old bridge over-looking it. I think I was partly…
		I’m a frequent train-journeyer and I knew the London Kings X train tore by every fifteen minutes in each direction, not to mention multiple other smaller services. I didn’t think about all the passengers whose fares might get refunded for the delay, or the poor train driver. All I could think about was what a waste of space I was. How I could feel everything still screaming inside me. I can’t hel…
		Obviously I decided not to kill myself in the end, but it took a while. I phoned a helpline, then got in contact with the trial team, who got me in contact with my local crisis centre. I had a short course of diazepam to get me through that first week. Though still miserable, I was relatively stable after that and could look at the experience through a more analytical – though still emotional - a…
		I found myself contemplating suicide again, as well as causing some very minor self-harm. No doubt it was just many smaller instances of “loss” being amplified by my as-of-yet untamed anxiety, but it was hard not to feel like a disappointment again.
		But to accept it was a pain that could only be cured by suicide. It was so antithetical to my conscious outlook on life.
Fear		Whereas previously I’d always been a heavily future-focused person, I developed a strong fear of the future after the dose.
		I was also given lorazepam as I was too afraid to close my eyes for long enough to fall asleep on my own.
		Not long before the end of the trial, I had a difficult week. My mother – with whom I’m very close and had been heavily relying upon – was away on holiday and one of my best friends had just left to move down to London. I was kept up at night with visions of the pattern and a feeling of intense fear.
		Thinking at all was very hard and I wasn’t able to make the decision myself but, given the option between going back to the hotel with my mother or being admitted to a different ward for the night, I’m glad the hotel was decided upon. I was also given lorazepam as I was too afraid to close my eyes for long enough to fall asleep on my own.
Helplessness		None of my usual ways of keeping things in check worked and I felt constantly overwhelmed and helpless.
		While I had previously had all my repressed emotions neatly stored away, when they were shoved back in it was done haphazardly and messily. None of my usual ways of keeping things in check worked and I felt constantly overwhelmed and helpless.
Failure		The day after dosing was my birthday and as I was leaving the team sang me happy birthday. I remember wanting to sink into the floor because of how much happier it could have felt if I hadn’t messed up so much.
		I kept feeling like I had failed and disappointed everyone.
		Although I did my best it was hard to fully engage with some of the prescribed elements of the post-dose therapy. I had an inescapable “knowledge” of the meaningless of life that was a slimy, second skin clinging to me. Thinking of what activities and mindfulness practice I could do felt like pretending, like trying to salvage tatters of benefit from my massive failure. Although they tried I neve…
Nausea		That weekend was very difficult. I still had some residual nausea from the experience which caused me to be unable to eat more than a few bites of a sandwich before vomiting on the train home, which was fun.
		I was more or less unable to eat anything without being or feeling sick for the next few days and then was so anxious I had very low appetite thereafter. I did little more than lie on the sofa and cry.
		I believe, to begin with, it was a combination of just general anxiety related nausea as well as being afraid of vomiting.
Disordered eating		It took a long time, but I did eventually regain a, to a certain extent, “normal” eating pattern.
		I obviously lost weight during this time but, despite having struggled most of my life with weight-related poor body image, I hated this. While there were some positives, I was constantly cold and lethargic, my hair was dramatically thinned, especially at my temples, and my nails were in terrible condition. I fainted for the first time in my life and to top it all off I had a constant sense of dr…
		I was unable to manage more than one or two bites at mealtimes for nearly three months and it was about six months before I was able to have a normal meal again
		Unfortunately, the part of me that woke up from the coma was also the part of me that struggled with disordered eating – particularly restricting – and this was triggered by the anxiety-driven anorexia and also by multiple people in my personal life complimenting me on my weight loss, telling me how proud they were and several making a fuss over it. This only served to compound my anxiety as now …
		I was on quetiapine for several months and found it quite helpful for controlling the anxiety, however I found the side effects quite hard to put up with. At a dose they were bearable, the efficacy was limited. I also found it hard to manage a schedule for regaining healthy eating around it, as having to take it on an empty stomach, and also timing when to take it to avoid excessive drowsiness th…
Disappointed everyone		I had disappointed everyone.
		I kept feeling like I had failed and disappointed everyone.
		The day after dosing was my birthday and as I was leaving the team sang me happy birthday. I remember wanting to sink into the floor because of how much happier it could have felt if I hadn’t messed up so much.
		Meanwhile the critical track was helpfully filling me in on where I’d gone wrong and explaining the meaning of the pattern’s shape to me: “You see how it starts out nice and big and round and then eventually spirals in, down to nothing? It’s a representation of your life and everything you do. It starts out well, with lots of beauty and promise, and then tailspins into ruin. Hey, even this experi…
