# Supplementary material for: Worsening suicidal ideation and prolonged adverse event following psilocybin administration in a clinical setting: case report and thematic analysis of one participant's experience
Source: BJPsych Open. 2024 Dec 10;10(6):e229. doi: 10.1192/bjo.2024.768 (PMC11698204; doi:10.1192/bjo.2024.768)
Supplement: Wahba et al. supplementary material 2 — Wahba et al. supplementary material [file S2056472424007683sup002.xlsx]

## Sheet: Sheet1
	Input			Process		Output		Outcome		Impact
	Preliminary state of mind			Symbolic experiences during dosing		Feeling like waking up from haze		Realisation that change is needed		Developed new strategy to go forwards
	Expectations	Taste		Emotions experienced		Disordered eating and nausea		Realisation of possibility of happiness
		Effect/understanding of process		Expressing oneself		Suicidality		Improvements in negative output
	Information provided			Music		Feeling of failure
				Physical effects		Anxiety
